# Supplementary material for: Understanding procedural violations using Safety-I and Safety-II: The case of community pharmacies
Source: Saf Sci. 2018 Jun;105:114–20. doi: 10.1016/j.ssci.2018.02.002 (PMC5862557; doi:10.1016/j.ssci.2018.02.002)
Supplement: Supplementary data 1 [file mmc1.xml]

<?xml version="1.0" encoding="UTF-8" standalone="no"?><data:data><datasets><author>christian.thomas@manchester.ac.uk</author><type>0</type><dataset><value>1</value><reason>The data that has been used is confidential</reason><comments/></dataset></datasets></data:data>
